# Supplementary material for: Isolation of Secondary Metabolites from Achillea grandifolia Friv. (Asteraceae) and Main Compounds’ Effects on a Glioblastoma Cellular Model
Source: Pharmaceutics. 2023 Apr 30;15(5):1383. doi: 10.3390/pharmaceutics15051383 (PMC10224520; doi:10.3390/pharmaceutics15051383)
Supplement: Supplementary file 1 [file pharmaceutics-15-01383-s001.zip]

Archive with 1 entries (1 files):
- pharmaceutics-2282741-supplementary.pdf
